# Supplementary material for: Genomics-informed elucidation of trait-phenotype relationships and MABB approaches deliver major gene blast resistance in the aromatic rice landrace Mushk Budji
Source: Front Genet. 2026 Jan 22;16:1699333. doi: 10.3389/fgene.2025.1699333 (PMC12872327; doi:10.3389/fgene.2025.1699333)
Supplement: Supplementary file 1 [file DataSheet3.xlsx]

## Sheet: Table S8
Table S8. KASP genotyping of PLs for estimation of RPG recovery
KASP marker	TEL1p	gs_id1_fn	gs_id2_ff	gs_id3_ff	gs_id4_ff	gs_id5_ff	gs_id6_ff	gs_id9_ff	gs_id10_ff	gs_id13_ff	gs_id14_fn	RM10153_SNP_fn_2	gs_id15_fn	gs_id16_ff	gs_id17_ff	gs_id18_ff	gs_id19_fn	gs_id20_ff	gs_id21_ff	gs_id22_fn	gs_id24_ff	gs_id25_ff	gs_id26_ff	gs_id27_fn	gs_id29_fn	gs_id30_ff	gs_id31_fn	gs_id33_fn	gs_id35_ff	gs_id36_fn	gs_id37_ff	gs_id38_nn	gs_id40_ff	gs_id41_nn	gs_id42_ff	gs_id43_ff	gs_id45_nn	gs_id46_nn	gs_id47_nn	gs_id48_nn	gs_id49_nn	gs_id53_nn	gs_id54_fn	gs_id55_nn	gs_id56_fn	gs_id57_ff	gs_id58_ff	gs_id59_fn	gs_id61_ff
Chromosome	1	1	1	1	1	1	1	1	1	1	1	1	1	1	1	1	1	1	1	1	1	1	1	1	1	1	1	1	1	1	1	1	1	1	1	1	1	1	1	1	1	1	1	1	1	1	1	1	1
Position (Mb)	0	0.211815	0.403651	0.596777	0.824539	1.02127	1.26654	1.89209	2.09784	2.71997	2.9246	3.12445	3.34411	3.54821	3.70936	3.92068	4.12965	4.3264	4.52691	4.71661	5.13755	5.35995	5.55574	5.73524	6.13373	6.36224	6.58489	7.05359	7.50213	7.75679	7.98865	8.22086	8.66474	8.9446	9.20583	9.43282	9.94133	10.1606	10.3291	10.5841	10.8742	11.8263	12.0744	12.2947	12.5613	12.8406	13.0974	13.3743	13.6721
Line	Genotype
DHMAS 70Q 164	A	A	C	C	A	T	G	T	A	T	A	C	A	A	T	G	G	G	C	A	A	G	G	C	G	G	T	A	G	A	T	G	G	C	C	A	C	C	T	A	T	A	C	A	T	A	C	G/C	G/A
IRBL 9W	G	G	C	C	G	G	G	C	A	G	G	C	A	G	C	G	G	G	C	G	T/A	A	T	C	G	G	G	T	A	G	C	G	G	C	C	G	C	C	C	A	A	G	C	A	C	G	C	C	A
Mushk Budji	G	G	T	C	G	G	G	C	A	T	G	G	C	G	C	G	G	G	C	G	T/A	A	T	C	G	G	G	T	A	G	C	G	G	C	C	G	C	C	C	A	A	G	C	A	C	G	C	C	A
SKUA-528-50-1-1-19-1-5	G	G	T/C	C	G	G	G	C	A	T	G	G	C	G	C	G	G	G	C	G	T/A	A	T	C	G	G	G	T	A	G	C	G	G	C	C	G	C	C	C	A	A	G	C	A	C	G	C	C	A
SKUA-528-50-1-1-19-1-94	G	G	-	C	G	G	G	C	A	-	G	-	C/A	G	C	G	G	G	C	G	T/A	A	T	C	G	G	G	T	A	G	C	G	G	C	C	G	C	C	C	A	A	G	C	A	C	G	C	C	A
SKUA-528-50-1-1-3-2-18	G	G	C	C	G	G	G	C	A	G	G	C	A	G	C	G	G	G	C	G	T	A	T	C	G	G	G	T	A	G	C	G	G	C	C	G	C	C	C	A	A	G	C	A	C	G	C	C	A
SKUA-528-50-1-1-19-1-37	G	G	T/C	C	G	G	G	C	A	G	G	C	A	G	C	G	G	G	C	G	T/A	A	T	C	G	G	G	T	A	G	C	G	G	C	C	G	C	C	C	A	A	G	C	A	C	-	C	C	A
SKUA-528-50-1-1-3-2-1	G	G	T	C	G	G	G	C	A	T	G	G	C	G	C	G	G	G	C	G	T/A	A	T	C	G	G	G	T	A	G	C	G	G	C	C	G	C	C	C	A	A	G	C	A	C	G	C	C	A
SKUA-528-50-1-1-3-2-8	G	G	C	C	G	G	G	C	A	T/G	G	G/C	C/A	G	C	G	G	G	C	G	T/A	A	T	C	G	G	G	T	A	G	C	G	G	C	C	G	C	C	C	A	A	G	C	A	C	G	C	C	A
SKUA-528-50-1-1-19-2-13	G	G	T/C	C	G	G	G	C	A	T/G	G	G/C	C/A	G	C	G	G	G	C	G	T/A	A	T	C	G	G	G	T	A	G	C	G	G	C	C	G	C	C	C	A	A	G	C	A	C	G	C	C	A
SKUA-528-50-1-1-19-6-1	G	G	T	C	G	G	G	C	A	T	G	G	C	G	C	G	G	G	C	G	T/A	A	T	C	G	G	G	T	A	G	C	G	G	C	C	G	C	C	C	A	A	G	C	A	C	G	C	C	A
[truncated: 1,476 more columns]

## Sheet: Table S9
Table S9. Whole genome-resequencing of PLs for estimation of RPG and validation of genetic control of agronomic and quality traits
	SNP#ID	1:733551	1:745682	1:749266	1:749283	1:749351	1:749515	1:791685	1:791688	1:922674	1:932813	1:958870	1:958891	1:958978	1:1375163	1:1402415	1:1434896	1:1446993	1:1487823	1:1488181	1:1491233	1:1492027	1:1492263	1:1492356	1:1497666	1:1497864	1:1497865	1:1497906	1:1497907	1:1497915	1:1497946	1:1498091	1:1498190	1:1498538	1:1500772	1:1824605	1:1924645	1:1974913	1:1975467	1:1982700	1:2001911	1:2039466	1:2058582	1:2214920	1:2215148	1:2216420	1:2216593	1:2335183	1:2335220
	Chromosome	1	1	1	1	1	1	1	1	1	1	1	1	1	1	1	1	1	1	1	1	1	1	1	1	1	1	1	1	1	1	1	1	1	1	1	1	1	1	1	1	1	1	1	1	1	1	1	1
	Position (Mb)	0.733551	0.745682	0.749266	0.749283	0.749351	0.749515	0.791685	0.791688	0.922674	0.932813	0.95887	0.958891	0.958978	1.37516	1.40241	1.4349	1.44699	1.48782	1.48818	1.49123	1.49203	1.49226	1.49236	1.49767	1.49786	1.49787	1.49791	1.49791	1.49792	1.49795	1.49809	1.49819	1.49854	1.50077	1.82461	1.92464	1.97491	1.97547	1.9827	2.00191	2.03947	2.05858	2.21492	2.21515	2.21642	2.21659	2.33518	2.33522
Line #ID
DHMAS_70Q_164-1b	Pi54+Pi1+Pita	CC	AA	GG	AA	AA	AA	CC	TC	TT	GG	CC	AA	CC	CC	CC	CC	GG	CC	GG	TT	GG	CC	GG	GG	TT	CC	TT	CC	AA	TT	CC	TT	GG	TT	CC	GG	AA	CC	AA	GG	TT	GG	CC	TT	CC	CC	AA	CC
IRBL9W	Pi9	AA	GG	CC	GG	GG	CC	CC	CC	CC	AG	CC	AA	CC	TT	AA	TT	AA	TT	AA	TT	AA	CC	AA	GG	TT	CC	TT	CC	AA	TT	CC	TT	GG	TT	TC	GG	TA	CC	GA	CG	TT	GG	CC	TT	CC	CC	CC	AA
Mushk Budji	-	AA	AG	GG	AA	AA	AA	TT	TT	CC	AA	TT	GG	TC	TT	AA	TT	AA	TT	AA	TT	AA	CC	AA	GG	TT	CC	TT	CC	AA	TT	CC	TT	GG	TT	TC	AG	NN	AA	GG	CC	AA	TT	TT	AA	TT	TT	CC	AA
SKUA-528-50-1-1-19-1-5	Pi9+Pi54	CC	AA	GG	AA	AA	AA	TT	TT	NN	AA	TT	NN	TT	NN	AA	TT	AA	TT	AA	TT	AA	CC	AA	GG	TT	CC	TT	CC	AA	TT	CC	TT	GG	TT	TT	AA	TT	AA	GG	CC	AA	TT	TT	AA	TT	TT	CC	AA
SKUA-528-50-1-1-3-2-18	Pi9+Pi54	AA	GG	CC	GG	GG	CC	CC	CC	CC	GG	TC	AA	TT	TT	AA	TT	AA	TT	AA	TT	AA	NN	AA	GG	TT	CC	TT	CC	AA	TT	CC	TT	GG	TT	CC	AA	TT	AA	AA	CC	AA	TT	CC	TT	CC	CC	CC	AA
SKUA-528-50-1-1-19-1-94	Pi9+Pi54	CC	AA	GG	AA	AA	AA	TT	TT	TT	AA	TT	GG	TT	TT	AA	TT	AA	TT	AA	NN	AA	CC	AA	GG	TT	CC	TT	CC	AA	TT	CC	TT	GG	TT	TT	AA	TT	AA	GG	CC	AA	TT	TT	AA	TT	TT	CC	AA
SKUA-528-50-1-1-19-1-37	Pi9+Pi54	AA	GG	CC	GG	GG	CC	CC	CC	CC	GG	TC	AA	CC	TT	AA	TT	AA	TT	AA	TT	AA	CC	AA	GG	TT	CC	TT	CC	AA	TT	CC	TT	GG	TT	CC	AG	TT	AA	AA	CC	AA	TT	CC	TT	CC	CC	CC	AA
SKUA-528-50-1-1-3-2-8	Pi54	CC	AA	CC	GG	GG	CC	TC	TC	TT	AG	TC	GG	TC	TT	AA	CC	GG	TT	AA	TT	AA	CC	AA	GG	TT	CC	TT	CC	AA	TT	CC	TT	GC	TT	TT	AG	TT	AC	GG	CG	NN	TT	TC	AA	TT	TC	AA	AA
SKUA-528-50-1-1-19-2-13	Pi9	NN	GG	CC	GG	GG	CC	CC	CC	CC	NN	CC	AA	CC	CC	CC	CC	AG	CC	GG	GG	GG	TT	GG	TT	GG	TT	GG	TT	TT	CC	TT	CC	CC	CC	CC	GG	AA	NN	AA	GG	TT	GG	CC	TT	CC	CC	CC	AA
[truncated: 5,000 more columns]

## Sheet: Table S10
Table S10. Estimates for background genome recovery of backcross derived two- and single gene lines
Line	Gene	Chr1	Chr2	Chr3	Chr4	Chr5	Chr7	Chr8	Chr9	Chr10	Chr12	RPG Recovery non-carrier (%)
Mushk Budji	-	100	100	100	100	100	100	100	100	100	100	100
SKUA-528-50-1-1-19-1-5	Pi9+Pi54	95.24	94.54	95.4971	94.52	87	95.12	95.21	90.28	94.56	92.64	93.4607
SKUA-528-50-1-1-3-2-18	Pi9+Pi54	94.56	85.7875	96.6532	95.48	76.3519	94.26	94.56	95.41	95.41	75.6223	90.4095
SKUA-528-50-1-1-19-1-94	Pi9+Pi54	93.336	95.54	90.3526	94.12	88.3228	86.4645	94.64	89.32	92.11	75.0031	89.9209
SKUA-528-50-1-1-19-1-37	Pi9+Pi54	93.79	95.22	83.9364	95.11	94.28	92.44	92.21	94.4	74.2422	76.7833	89.2412
SKUA-528-50-1-1-3-2-8	Pi54	95.4826	80.3603	91.3353	95.2	70.4656	93.56	92.21	82.6	91.23	64.0124	85.6456
SKUA-528-50-1-1-19-2-13	Pi9	65.1	61.5	61.55	60.56	62.61	69.76	63.37	63.72	65.79	61.86	63.58
	No of SNPs	1237	1133	988	1917	918	904	1662	784	1516	1107
	Physical Map Length (Mb)	43.26	35.91	36.41	35.5	29.93	26.65	28.42	22.82	23.04	29.01
	Total no of SNPs including carrier chromosomes	15463
	Physical Map Length (Mb)	369.43
